# Supplementary material for: Noninvasive Temperature Measurements in Tissue-Simulating Phantoms Using a Solid-State Near-Infrared Sensor
Source: Sensors (Basel). 2024 Jun 19;24(12):3985. doi: 10.3390/s24123985 (PMC11207550; doi:10.3390/s24123985)
Supplement: Supplementary file 1 [file sensors-24-03985-s001.zip]

Archive with 1 entries (1 files):
- sensors-3015567-supplementary.pdf
